# Supplementary material for: Evaluating Binary Molybdenum Alloys as Strong and Ductile High-Temperature Materials
Source: Materials (Basel). 2025 Jul 15;18(14):3329. doi: 10.3390/ma18143329 (PMC12299779; doi:10.3390/ma18143329)
Supplement: Supplementary file 1 [file materials-18-03329-s001.zip]

Archive with 1 entries (1 files):
- materials-3711209-supplementary.pdf
